# Supplementary material for: SARS-CoV-2 Specific Antibody Response and T Cell-Immunity in Immunocompromised Patients up to Six Months Post COVID: A Pilot Study
Source: J Clin Med. 2022 Jun 20;11(12):3535. doi: 10.3390/jcm11123535 (PMC9225567; doi:10.3390/jcm11123535)
Supplement: Supplementary file 1 [file jcm-11-03535-s001.zip]

Archive with 1 entries (1 files):
- jcm-1689467-supplementary.pdf
